# Supplementary material for: Phytochemical Characterization of a Tree Tomato (Solanum betaceum Cav.) Breeding Population Grown in the Inter-Andean Valley of Ecuador
Source: Plants (Basel). 2022 Jan 20;11(3):268. doi: 10.3390/plants11030268 (PMC8838755; doi:10.3390/plants11030268)
Supplement: Supplementary file 1 [file plants-11-00268-s001.zip]

Archive with 1 entries (1 files):
- plants-1483411-supplementary.pdf
